# Supplementary material for: Trends in Diagnosis and Surgical Treatment of Bone Metastases among Orthopedic Surgeons
Source: J Clin Med. 2022 Jul 23;11(15):4284. doi: 10.3390/jcm11154284 (PMC9341391; doi:10.3390/jcm11154284)
Supplement: Supplementary file 1 [file jcm-11-04284-s001.zip]

Archive with 3 entries (2 files):
- jcm-1757820-supplementary/
- jcm-1757820-supplementary/File S1 - Survey PL.pdf
- jcm-1757820-supplementary/File S2 - Survey ENG.pdf
